# Supplementary material for: Ixodes ricinus Tick Lipocalins: Identification, Cloning, Phylogenetic Analysis and Biochemical Characterization
Source: PLoS One. 2008 Dec 19;3(12):e3941. doi: 10.1371/journal.pone.0003941 (PMC2601031; doi:10.1371/journal.pone.0003941)
Supplement: Table S1 — (0.03 MB XLS) [file pone.0003941.s001.xls]

## Sheet: RT-PCR
		Oligos RT-PCR			Ôligos clonage
	Primer	Sequence	Size
LIR1	LIR1F	5'-ATGGGCCTCCAGTACGCTTTG-3'	542 bp
	LIR1R	5'-CTGAGCCGAGGATTTACAGCA-3'
LIR2	LIR2F	5'-GTGGAGAGATTACATGGCAGTATG-3'	558 bp
	LIR2R	5'-GAATTCATAAAATCCACTACTTCCTGTACAA-3'
LIR3	LIR3F	5'-GCAGATCACATGGCGGTACTAC-3'	543 bp
	LIR3R	5'-CCTTTGCTCCACAATTAGGAAAAT-3'				Sequence
LIR4	LIR4F	5'-CGGGTCGAATGGGCAACAATG-3'	527 bp		LIR1	5'-AAGTTCCACCATGGGCCTCCAGTACGCT-3'
	LIR4R	5'-CCTATTCAGGCAGTCGTCGGG-3'				5'-AAGCTTCCACCATGGGCCTCCAGTACGCT-3'
LIR5	LIR5F	5'-GAGTACACCCCCTTCCTCCAA-3'	200 bp		LIR2	5'-GAGCTCGCCACCATGAAGGTTGCTTTAAGCTTGGC-3'
	LIR5R	5'-GTCGCTGCAGACTTTGGGGG-3'				5'-GAATTCATAAAATCCACTACTTCCTGTACAA-3'
LIR6	LIR6F	5'-GCCACCATGCTTAGAATAGCGGTGGTTGC-3'	600 bp		LIR6	5'-GCCACCATGCTTAGAATAGCGGTGGTTGC-3'
	LIR6R	5'-CTCGGGTCCCTTGCGTTTGCA-3'				5'-CTCGGGTCCCTTGCGTTTGCA-3'
LIR7	LIR7F	5'-GCCACCATGTTCTCGGTTTTGGTGCTG-3'	687 bp		LIR7	5'-GCCACCATGTTCTCGGTTTTGGTGCTG-3'
	LIR7R	5'-AACTGTAGCTCCAACCTTCACTT-3'				5'-AACTGTAGCTCCAACCTTCACTT-3'
LIR8	LIR8F	5'-GCCACCATGGTGGCCCTGAAACACTTGG-3'	879 bp		LIR8	5'-GCCACCATGGTGGCCCTGAAACACTTGG-3'
	LIR8R	5'-ATTGATTGCGTTTACGTCACCCG-3'				5'-ATTGATTGCGTTTACGTCACCCG-3'
LIR9	LIR9F	5'-GCCACCATGGTGTCGGTTTGGGTGCTCG-3'	666 bp		LIR11	5'-ATGGGTTTCCTGTACGCAGCTTT-3'
	LIR9R	5'-CGCAGCGTCTTCACGCTTGCA-3'				5'-TTAAGGACTCGGAGCAGTCTTCT-3'
LIR10	LIR10F	5'-TATACGCCGACGTAGTGTTTGAC-3'	632 bp		RaHBP2	5'-GCCACCATGAAGCTTCTCATACTCTCTCTT-3'
	LIR10R	5'-CGCACATTCTTCGCTTCCTCG-3'				5'-CTCTAGGCAAGCACTTGTGAATA-3'
LIR11	LIR11F	5'-CACACATTAGAGTACCAAGTGAG-3'	404 bp
	LIR11R	5'-GCTTCTACTTTTGGTGTAATGCTT-3'
LIR12	LIR12F	5'-GTACAAACTTAACAAAAGAAGAAAGC-3'	245 bp
	LIR12R	5'-TTCCCTCTTGTTTGCGTCATCC-3'
LIR13	LIR13F	5'-GAAAGATGCTGTAGGAAGGGAAA-3'	430 bp
	LIR13R	5'-TGCTAAACTGGGGGAAGTGTCT-3'
LIR14	LIR14F	5'-GTTACAATCGTAGAAGAAGAAGAC-3'	282 bp
	LIR14R	5'-TTACTCCCGTTTGCGTCGCGT-3'

## Sheet: RACE
LIR1
LIR2	Seq10-RT1F ccagagtggtccaaatgaacgC	cl 5	2004-09-13	p98
LIR3	Seq10-RT1F ccagagtggtccaaatgaacgC	cl 6	2004-09-13	p101
	Seq10-RT2R GCAGTTCACGTAGTTGGAATACAAC	cl 5	2004-09-29	p 104
LIR4	Seq10-RT2F GTTGTATTCCAACTACGTGAACTGC	cl 46	2004-09-13	p101
	Seq10-RT2R GCAGTTCACGTAGTTGGAATACAAC	cl 14	2004-10-15	p 108
LIR5	Seq10-RT1F ccagagtggtccaaatgaacgC	cl 17	2004-09-13	p98
	clone17race (Solhis5 UTR5) ACTCCAGTGGTTCTAGGCCACTAC	Cl S5c	2004-11-30	p 126
LIR6	RT-HBP AYCAAGAYGCSTGGAA	Cl 9 (1)	2005-02-10	p 185
	GAACCGTATAGCCTGGTGTGGCATT		2005-04-01	p 33
LIR7	RT-HBP AYCAAGAYGCSTGGAA	Cl 11(2)	2005-02-10	p 185
	Solhis7 GCGTACTGGAATTTACGTTGGATGT		2005-04-19	p 54
LIR8	RT-HBP AYCAAGAYGCSTGGAA	Cl 17 (1)	2005-02-10	p 185
	Clone17.1 CTTTACGTTGAGGCTGGCCCAGATA	cl 43	2005-03-16	p 198
LIR9	RT-HBP AYCAAGAYGCSTGGAA		2005-02-10	p 185
	Solhis9 CGTACTCGAATCTGTATTCGTTGTTG		2005-04-19	p 54
LIR10	S1-FAMILLE-A CCSGAVAACAAYCC	cl 9	2005-02-22	p 190
	S10.1 GCGTCACCCGATGCAGCATTTTCT		2005-07-20	p 112
LIR11	S1-FAMILLE-A CCSGAVAACAAYCC	Cl 15	2005-02-22	p 190
	Solhis11.2 TGCTCGTTCCAGTACCTCTGGCAA		2005-06-09	p88
LIR12	Solhis10b GAGCGGGAGGTCCGATCCAGAGA	s10a	2005-04-19	p 54
	S12.2 GGCATAGCGGCAAGCGGTGGGAA		2005-07-20	p 112
LIR13	Solhis11 GGCATAGCGGCAAGCGGTGGGAA	s11c	2005-04-19	p 54
	S13F CTACACTTTGAGGTACCAAGTGA		2005-06-09	p88
LIR14	S10.2 CTTCTGGAGCTATCACACGGCACAA		2005-06-09	p88

## Sheet: Oligo RACE
		Sequence
	LIR3	5'- GCAGTTCACGTAGTTGGAATACAAC-3'
	LIR4	5'-GCAGTTCACGTAGTTGGAATACAAC-3'
	LIR5	5'-ACTCCAGTGGTTCTAGGCCACTAC-3'
	LIR6	5'-GAACCGTATAGCCTGGTGTGGCATT-3'
	LIR7	5'-GCGTACTGGAATTTACGTTGGATGT-3'
	LIR8	5'-CTTTACGTTGAGGCTGGCCCAGATA-3'
	LIR9	5'-CGTACTCGAATCTGTATTCGTTGTTG-3'
	LIR10	5'-GCGTCACCCGATGCAGCATTTTCT-3'
	LIR11	5'-TGCTCGTTCCAGTACCTCTGGCAA-3'
	LIR12	5'- GAGCGGGAGGTCCGATCCAGAGA-3'
	LIR13	5'-GGCATAGCGGCAAGCGGTGGGAA-3'
	LIR14	5'-GCGTCGCGTGATGCAGCATTTTCT-3'
	Table S1. Primers used for amplification of the 5’-end of LIRs genes.
