# Supplementary material for: Ixodes ricinus Tick Lipocalins: Identification, Cloning, Phylogenetic Analysis and Biochemical Characterization
Source: PLoS One. 2008 Dec 19;3(12):e3941. doi: 10.1371/journal.pone.0003941 (PMC2601031; doi:10.1371/journal.pone.0003941)
Supplement: Table S2 — (0.02 MB XLS) [file pone.0003941.s002.xls]

## Sheet: Feuil1
		Primer	Sequence	Size
	LIR1	LIR1F	5'-ATGGGCCTCCAGTACGCTTTG-3'	542 bp
		LIR1R	5'-CTGAGCCGAGGATTTACAGCA-3'
	LIR2	LIR2F	5'-GTGGAGAGATTACATGGCAGTATG-3'	558 bp
		LIR2R	5'-GAATTCATAAAATCCACTACTTCCTGTACAA-3'
	LIR3	LIR3F	5'-GCAGATCACATGGCGGTACTAC-3'	543 bp
		LIR3R	5'-CCTTTGCTCCACAATTAGGAAAAT-3'
	LIR4	LIR4F	5'-CGGGTCGAATGGGCAACAATG-3'	527 bp
		LIR4R	5'-CCTATTCAGGCAGTCGTCGGG-3'
	LIR5	LIR5F	5'-GAGTACACCCCCTTCCTCCAA-3'	200 bp
		LIR5R	5'-GTCGCTGCAGACTTTGGGGG-3'
	LIR6	LIR6F	5'-GCCACCATGCTTAGAATAGCGGTGGTTGC-3'	600 bp
		LIR6R	5'-CTCGGGTCCCTTGCGTTTGCA-3'
	LIR7	LIR7F	5'-GCCACCATGTTCTCGGTTTTGGTGCTG-3'	687 bp
		LIR7R	5'-AACTGTAGCTCCAACCTTCACTT-3'
	LIR8	LIR8F	5'-GCCACCATGGTGGCCCTGAAACACTTGG-3'	879 bp
		LIR8R	5'-ATTGATTGCGTTTACGTCACCCG-3'
	LIR9	LIR9F	5'-GCCACCATGGTGTCGGTTTGGGTGCTCG-3'	666 bp
		LIR9R	5'-CGCAGCGTCTTCACGCTTGCA-3'
	LIR10	LIR10F	5'-TATACGCCGACGTAGTGTTTGAC-3'	632 bp
		LIR10R	5'-CGCACATTCTTCGCTTCCTCG-3'
	LIR11	LIR11F	5'-CACACATTAGAGTACCAAGTGAG-3'	404 bp
		LIR11R	5'-GCTTCTACTTTTGGTGTAATGCTT-3'
	LIR12	LIR12F	5'-GTACAAACTTAACAAAAGAAGAAAGC-3'	245 bp
		LIR12R	5'-TTCCCTCTTGTTTGCGTCATCC-3'
	LIR13	LIR13F	5'-GAAAGATGCTGTAGGAAGGGAAA-3'	430 bp
		LIR13R	5'-TGCTAAACTGGGGGAAGTGTCT-3'
	LIR14	LIR14F	5'-GTTACAATCGTAGAAGAAGAAGAC-3'	282 bp
		LIR14R	5'-TTACTCCCGTTTGCGTCGCGT-3'
	Table S2. Primers used for specific amplification of the LIRs fragments.
