# Supplementary material for: Ixodes ricinus Tick Lipocalins: Identification, Cloning, Phylogenetic Analysis and Biochemical Characterization
Source: PLoS One. 2008 Dec 19;3(12):e3941. doi: 10.1371/journal.pone.0003941 (PMC2601031; doi:10.1371/journal.pone.0003941)
Supplement: Table S3 — (0.02 MB XLS) [file pone.0003941.s003.xls]

## Sheet: Feuil1
		Sequence
	LIR1	5'-AAGTTCCACCATGGGCCTCCAGTACGCT-3'
		5'-AAGCTTCCACCATGGGCCTCCAGTACGCT-3'
	LIR2	5'-GAGCTCGCCACCATGAAGGTTGCTTTAAGCTTGGC-3'
		5'-GAATTCATAAAATCCACTACTTCCTGTACAA-3'
	LIR6	5'-GCCACCATGCTTAGAATAGCGGTGGTTGC-3'
		5'-CTCGGGTCCCTTGCGTTTGCA-3'
	LIR7	5'-GCCACCATGTTCTCGGTTTTGGTGCTG-3'
		5'-AACTGTAGCTCCAACCTTCACTT-3'
	LIR8	5'-GCCACCATGGTGGCCCTGAAACACTTGG-3'
		5'-ATTGATTGCGTTTACGTCACCCG-3'
	LIR11	5'-ATGGGTTTCCTGTACGCAGCTTT-3'
		5'-TTAAGGACTCGGAGCAGTCTTCT-3'
	RaHBP2	5'-GCCACCATGAAGCTTCTCATACTCTCTCTT-3'
		5'-CTCTAGGCAAGCACTTGTGAATA-3'
	Table S3. Primers used for amplification of the LIRs genes.
